# Supplementary material for: Intraspecific functional and genetic diversity of Petriella setifera
Source: PeerJ. 2018 Feb 28;6:e4420. doi: 10.7717/peerj.4420 (PMC5834937; doi:10.7717/peerj.4420)
Supplement: Supplemental Information 1 [file peerj-06-4420-s001.xlsx]

## Sheet: Arkusz1
	G11K	G11O	G11T	G11W	G14K	G14O	G14T	G14W	G16K	G16O	G16T	G16W	G17K	G17O	G17T	G17W	G18K	G18O	G18T	G18W
201	1	1	0	1	1	1	0	1	1	1	0	1	1	1	0	1	0	1	0	1
202	1	1	0	1	1	1	0	1	1	1	0	1	1	1	0	1	1	1	0	1
203	1	0	0	0	0	0	0	0	0	0	0	0	0	0	0	0	0	0	0	0
205	1	0	0	0	0	0	0	0	0	1	0	0	1	0	0	1	0	1	0	0
206	1	1	0	1	1	1	0	1	1	1	1	1	1	0	0	1	1	1	1	1
207	1	1	1	1	1	1	1	1	1	1	1	1	1	1	1	1	1	1	1	1
208	1	1	0	1	0	0	0	1	1	1	0	1	1	1	0	1	1	1	0	1
209	0	0	0	1	0	0	0	0	0	1	0	1	0	1	0	1	0	0	0	1
215	1	1	0	1	0	1	0	1	1	1	0	1	1	0	0	1	1	1	0	1
216	0	0	0	1	0	0	0	0	1	1	0	1	0	0	0	0	0	0	0	1
218	1	1	0	1	1	1	0	1	1	1	0	1	1	1	0	1	1	1	0	1
220	0	0	0	1	0	0	0	0	0	1	0	0	0	0	0	0	0	0	0	0
221	1	0	0	0	0	0	0	0	0	1	0	1	0	0	0	0	0	0	0	0
227	1	1	0	0	0	0	0	0	0	0	0	0	0	0	0	0	0	1	0	0
229	1	1	0	0	0	0	0	1	0	0	0	0	0	0	0	0	0	1	0	0
230	1	1	0	1	1	1	0	1	1	1	1	1	1	1	0	1	1	1	0	1
231	1	1	1	1	1	1	1	1	1	1	1	1	1	1	1	1	1	1	1	1
232	0	0	1	0	0	1	1	1	0	0	1	0	0	0	1	0	0	0	1	0
233	1	1	1	1	1	1	1	1	1	1	1	1	1	1	1	1	1	1	1	1
234	1	1	1	1	1	1	1	1	1	1	1	1	1	1	1	1	1	1	1	1
235	1	1	0	1	1	1	0	1	1	1	0	1	1	0	0	1	1	1	0	1
239	1	1	0	0	0	0	0	0	0	1	0	0	0	0	0	0	0	0	0	0
240	1	1	0	1	1	1	0	0	0	0	0	0	0	0	0	0	1	1	0	0
241	1	1	0	0	1	1	0	1	1	1	0	1	1	1	0	1	1	1	0	1
242	1	1	1	1	1	1	1	1	1	1	1	1	1	1	1	1	1	1	1	1
243	1	1	1	1	1	1	0	1	1	1	1	1	1	1	1	1	1	1	1	1
244	0	0	1	0	0	0	1	0	0	1	1	1	1	1	0	1	1	1	1	1
245	1	1	0	1	1	1	1	1	1	1	1	1	1	1	0	1	1	1	0	1
246	1	1	0	1	0	0	0	1	0	1	0	1	0	0	0	1	1	1	0	1
250	1	1	0	1	1	1	0	1	0	1	0	1	1	1	0	1	1	1	0	1
251	1	1	1	1	1	1	1	1	1	1	1	1	1	1	1	1	1	1	1	1
252	0	1	1	1	0	1	1	1	1	1	1	1	1	1	1	1	1	1	1	1
253	1	1	0	1	1	1	0	1	1	1	1	1	1	1	1	1	1	1	0	1
254	1	1	0	1	1	1	0	1	1	1	0	1	1	0	0	1	1	1	0	1
255	1	0	0	1	1	0	0	1	1	1	0	1	1	1	0	1	1	1	0	1
256	1	0	0	1	0	0	0	0	0	1	0	1	0	0	0	0	1	1	0	0
257	1	1	0	1	0	0	0	1	1	1	0	1	0	0	0	1	1	1	0	1
259	1	0	0	1	0	0	0	0	1	1	0	0	1	0	0	1	1	1	0	1
261	1	1	0	1	1	1	0	1	1	1	0	1	1	0	0	1	1	1	0	1
262	1	1	0	1	1	1	0	1	1	1	0	1	1	1	0	1	1	1	0	1
267	1	0	0	0	0	0	0	0	0	1	0	0	0	0	0	0	0	0	0	0
268	1	1	1	1	1	1	0	1	1	1	1	1	1	1	0	1	1	1	1	1
269	1	1	1	1	1	1	1	1	1	1	1	1	1	1	1	1	1	1	1	1
270	1	1	1	1	1	1	0	1	1	1	1	1	1	1	1	1	1	1	1	1
271	1	1	1	0	1	1	1	1	1	0	1	1	1	1	1	1	0	0	1	1
272	0	0	0	1	0	0	0	1	0	1	0	1	1	1	0	1	1	1	0	1
273	1	1	0	0	1	1	0	1	0	1	0	1	1	1	0	1	1	1	0	1
274	1	0	0	1	1	0	0	1	1	1	0	1	1	1	0	1	1	1	0	1
278	1	0	0	1	0	0	0	0	0	1	0	1	0	0	0	0	1	0	0	0
279	1	0	0	0	0	0	0	0	0	0	0	0	0	0	0	0	0	0	0	0
283	1	1	0	1	1	1	0	1	1	1	0	0	1	1	0	1	1	1	0	1
288	1	1	0	1	0	0	0	1	0	0	1	1	1	1	0	1	1	1	0	0
289	1	1	1	1	1	1	1	1	1	1	1	1	1	1	1	1	1	1	1	1
290	1	1	1	1	1	1	1	1	1	1	1	1	1	1	1	1	1	1	1	1
291	1	1	0	1	1	1	0	1	1	1	1	1	1	1	1	1	1	1	0	1
292	1	1	1	1	1	1	1	1	1	1	1	1	1	1	1	1	1	1	1	1
293	1	0	0	0	0	0	0	0	0	0	0	0	0	0	0	0	0	0	0	0
300	1	0	0	1	0	0	0	0	0	1	0	1	0	0	0	0	0	0	0	0
304	1	1	0	1	0	0	0	1	1	1	0	0	1	1	0	1	1	1	0	1
306	1	0	0	0	0	0	0	1	0	0	0	0	1	1	0	1	1	1	0	0
307	1	1	1	1	1	1	1	1	0	1	1	1	1	1	1	1	1	1	1	1
308	1	1	1	1	1	1	1	1	1	1	1	1	1	1	1	1	1	1	1	1
309	1	1	0	1	1	1	0	1	1	1	1	1	1	1	1	1	1	1	0	1
333	0	0	0	0	0	0	0	0	0	1	0	0	0	0	0	0	1	1	0	0
338	0	0	0	0	0	0	0	0	0	0	0	0	0	0	0	0	1	1	0	0
343	1	0	0	0	0	0	0	0	0	0	0	0	0	0	0	0	0	0	0	0
346	1	1	0	1	1	1	1	1	1	1	1	1	1	1	1	1	1	1	0	1
356	1	0	0	0	0	0	0	0	0	0	0	0	1	0	0	1	1	1	0	0
362	1	0	0	0	0	0	0	0	0	0	0	0	0	0	0	0	1	0	0	0
364	1	1	1	1	1	1	1	1	1	1	1	1	1	1	1	1	1	1	1	1
370	0	0	0	0	0	0	0	0	0	0	0	0	0	0	0	0	0	1	0	0
382	1	0	0	0	0	0	0	0	0	1	0	0	1	1	0	1	0	1	0	0
385	0	0	0	0	0	0	0	0	0	0	0	0	0	0	0	0	1	1	0	0
401	1	0	0	0	0	0	0	0	1	1	0	0	1	1	0	1	0	0	0	0
405	0	0	0	0	0	0	0	0	0	0	0	0	0	0	0	0	1	1	0	0
414	0	0	0	0	0	0	0	0	0	1	0	0	1	0	0	1	1	0	0	0
417	1	0	0	0	0	0	1	0	0	0	1	0	0	0	1	0	0	0	1	0
418	1	1	1	1	1	1	1	1	1	1	1	1	1	1	1	1	1	1	1	1
448	1	0	0	1	1	0	1	1	1	1	1	1	1	1	1	1	1	1	1	1
454	0	0	0	0	0	0	0	0	0	0	0	0	1	0	0	0	0	0	0	0
459	0	0	0	0	0	0	0	0	0	0	1	0	0	0	0	0	0	0	0	0
460	1	1	1	1	1	1	1	1	1	1	1	1	1	1	1	1	1	1	1	1
477	0	0	0	0	0	0	0	0	0	0	0	0	0	0	0	1	0	0	0	0
483	0	0	0	0	0	0	0	0	0	0	1	0	0	0	0	0	0	0	0	0
484	0	1	1	0	1	1	1	1	0	0	1	0	0	1	1	0	0	0	1	0
485	1	0	0	1	0	0	0	0	0	1	0	1	1	1	0	1	1	1	0	1
605	1	1	0	1	1	1	0	1	1	1	0	0	1	1	0	1	1	1	0	1
